# Supplementary material for: A Single-Cell Atlas of an Early Mongolian Sheep Embryo
Source: Vet Sci. 2023 Aug 28;10(9):543. doi: 10.3390/vetsci10090543 (PMC10536297; doi:10.3390/vetsci10090543)
Supplement: Supplementary file 1 [file vetsci-10-00543-s001.zip]

Archive with 1 entries (1 files):
- vetsci-2450971-supplementary.pdf
